# Supplementary material for: A Natural Polymorphism in rDNA Replication Origins Links Origin Activation with Calorie Restriction and Lifespan
Source: PLoS Genet. 2013 Mar 7;9(3):e1003329. doi: 10.1371/journal.pgen.1003329 (PMC3591295; doi:10.1371/journal.pgen.1003329)
Supplement: Table S1 — Yeast strains, plasmids, and primers used. (XLS) [file pgen.1003329.s004.xls]

## Sheet: Sheet1
Table S1: Yeast strains, plasmids, and primers used.
Yeast Strain	Number/location	Genotype and comments
Segregants	Segregant amn1::NAT plate	RM11-1a x BY4716 (S288c) segregant library (amn1::NAT). Figure 1A-B.
RM parent	15212	RM11-1a MATa leu2∆0 ura3∆0 HO::KanMX amn1::NAT. Figure 1D, 3A-C, S2B.
BY parent	15213	S288c MATα lys2∆0 amn1::NAT
BY w/ tagged rDNA	15385	S288c MATα lys2∆0 amn1::NAT, BY rDNA tagged with HYG (HpHMX). BY with rDNA tagged with HYG. Used to generate backcrossed BY strains with rDNA from RM, DBVPG6765, L_1374, and Y12.
RM w/ tagged rDNA	15589	RM11-1a MATa leu2∆0 ura3∆0 HO::KanMX amn1::NAT; RM rDNA tagged with HYG (HpHMX). RM with rDNA tagged with HYG. Used to generate backcrossed RM strain with BY rDNA.
BY (MATa)	15691	S288c MATa lys2∆0 amn1::NAT. MATa BY parent control strain for lifespan analysis, Figure 1C.
BY w/ RM rDNA	15695	S288c MATa lys2∆0 amn1::NAT; RM rDNA. 8th backcross, Figure 1C.
RM w/ BY rDNA	15859	RM11-1a MATa leu2∆0 ura3∆0 HO::KanMX amn1::NAT; BY rDNA. 8th backcross, Figure 1D.
sir2∆ segregants	Segregant sir2∆ plate	RM11-1a x BY4716: 28 segregants; amn1::NAT sir2::HYG. Figure 2A.
SIR2OX segregants	Segregant SIR2OX plate	RM11-1a x BY4716: 9 segregants; amn1::NAT; integrated BglII-digested pRS305-SIR2. (SIR2 overexpression was verified by western blot.) Figure 2D.
BY sir2∆	RM/BY sir2∆ plate	S288c MATa lys2∆0 amn1::NAT sir2::HYG. Figure 2B.
BY w/ RM rDNA sir2∆	RM/BY sir2∆ plate	S288c MATa lys2∆0 amn1::NAT sir2::HYG; RM rDNA. Figure 2B.
BY fob1∆	RM/BY fob1∆ plate	S288c MATa lys2∆0 amn1::NAT fob1::KanMX. Figure 2C.
BY w/ RM rDNA fob1∆	RM/BY fob1∆ plate	S288c MATa lys2∆0 amn1::NAT fob1::KanMX; RM rDNA. Figure 2C.
RM sir2∆	RM/BY sir2∆ plate	RM11-1a MATa leu2∆0 ura3∆0 HO::KanMX amn1::NAT sir2::HYG. Figure 2E.
RM w/ BY rDNA sir2∆	RM/BY sir2∆ plate	RM11-1a MATa leu2∆0 ura3∆0 HO::KanMX amn1::NAT sir2::HYG; BY rDNA. Figure 2E.
RM fob1∆	RM/BY fob1∆ plate	RM11-1a MATa leu2∆0 ura3∆0 HO::KanMX amn1::NAT fob1::HYG. Figure 2F.
RM w/ BY rDNA fob1∆	RM/BY fob1∆ plate	RM11-1a MATa leu2∆0 ura3∆0 HO::KanMX amn1::NAT fob1:HYG; BY rDNA. Figure 2F.
BY	15728	S288c MATa (BY rDNA). BY prototroph. Figure 3A-C, 4B, 5B, 6A, 6C,7A, S1A, S1B.
BY w/ RM rDNA	16075	S288c MATa RM rDNA. 10th backcross strain, prototroph. Figure 3A-C, 6A, 6C,7A, S1A, S1B.
BY w/ DBVPG6765 rDNA	DBVPG6765 backcross plate	S288c MATa DBVPG6765 rDNA. BY w/ DBVPG6765 rDNA, 8th backcross strain. Figure 4B, S2C.
BY w/ L_1374 rDNA	L_1374 rDNA backcross plate	S288c MATa L_1374 rDNA. BY w/ L_1374 rDNA, 8th backcross strain. Figure 4B.
BY w/ Y12 rDNA	Y12 rDNA backcross plate	MATa Y12 rDNA. BY w/ Y12 rDNA, 8th backcross strain. Figure 4B, S2C.
	16140	S288c MATa his3∆0 leu2∆0 lys2Δ0 ura3∆0 fob1::NAT; BY rDNA. This strain was used to reduce BY rDNA copy number.
	16141	S288c MATa his3∆0 leu2∆0 lys2Δ0 ura3∆0 fob1::NAT; RM rDNA. This strain with RM rDNA was used to reduce rDNA copy number.
BY (15 rDNA copies)	16150	S288c MATa his3∆0 leu2∆0 lys2Δ0 ura3∆0 fob1::NAT; BY rDNA (15 copies). Figure 5C, 5E.
BY w/ RM rDNA (15 rDNA copies)	16152	S288c MATa his3∆0 leu2∆0 lys2Δ0 ura3∆0 fob1::NAT; RM rDNA (15 copies). Figure 5C, 5E.
BY orc2-1	JRY7459	S288c MATα his3Δ1 leu2Δ0 lys2Δ ura3Δ0 can1Δ mfa1::MFA1-pr-HIS3 orc2-1::NAT. BY orc2-1 strain used to generate tetrads for temperature sensitivity experiments (Suter et al., 2004).
BY	16099	S288c his3Δ1 leu2Δ0 lys2Δ (ura3Δ0?). BY spore generated from orc2-1/+ BY rDNA/RM rDNA tetrad, Figure 6D.
BY orc2-1	16102	S288c his3Δ1 leu2Δ0 lys2Δ (ura3Δ0?) orc2-1::NAT. BY spore generated from orc2-1/+ BY rDNA/RM rDNA tetrad. Figure 6D.
BY w/ RM rDNA orc2-1	16100	S288c his3Δ1 leu2Δ0 lys2Δ (ura3Δ0?) orc2-1::NAT; RM rDNA (rDNA tagged w/ HYG). BY spore generated from orc2-1/+ BY rDNA/RM rDNA tetrad. Figure 6D.
BY w/ RM rDNA	16101	S288c his3Δ1 leu2Δ0 lys2Δ (ura3Δ0?); RM rDNA (rDNA tagged w/ HYG). BY spore generated from orc2-1/+ BY rDNA/RM rDNA tetrad, Figure 6D.
Wildtype	14141	S288c MATa his3∆0 leu2∆0 met15∆0 ura3∆0. Figure 7B.
hxk2∆	MATa knockout consortium plate	S288c MATa his3∆0 leu2∆0 met15∆0 ura3∆0 hxk2::KanMX. Figure 7B.
gpr1∆	MATa knockout consortium plate	S288c MATa his3∆0 leu2∆0 met15∆0 ura3∆0 gpr1::KanMX. Figure 7B.
gpa2∆	MATa knockout consortium plate	S288c MATa his3∆0 leu2∆0 met15∆0 ura3∆0 gpa2::KanMX. Figure 7B, 7D.
rpl6b∆	MATa knockout consortium plate	S288c MATa his3∆0 leu2∆0 met15∆0 ura3∆0 rpl6b::KanMX. Figure 7B, 7D.
rpl31a∆	MATa knockout consortium plate	S288c MATa his3∆0 leu2∆0 met15∆0 ura3∆0 rpl31a::KanMX. Figure 7D.
Plasmid		Comment
pRS305-SIR2		Plasmid containing a single copy of SIR2, used to create SIR2OX strains (Kaeberlein et al., 1999).
pRS416-BY NTS		pRS416 containing the 2.2kb BY rDNA NTS sequence.
pRS416-RM NTS		pRS416 containing the 2.2kb RM rDNA NTS sequence.
pUC18:KanMX:CEN		pUC18 plasmid carrying KanMX6 and L. waltii CEN7 (Di Rienzi et al., 2011). "No ARS" control plasmid.
pUC18:KanMX:CEN:ARS1		S. cerevisiae ARS1 cloned in to pUC18:KanMX:CEN.
pUC18:KanMX:CEN:BY rARS		S. cerevisiae 110bp rARS from BY rDNA cloned in to pUC18:KanMX:CEN.
pUC18:KanMX:CEN:RM rARS		S. cerevisiae 110bp rARS from RM rDNA cloned in to pUC18:KanMX:CEN.
pUC18:KanMX:CEN:BY NTS		S. cerevisiae 2.2kb NTS region from BY rDNA cloned in to pUC18:KanMX:CEN.
pUC18:KanMX:CEN:RM NTS		S. cerevisiae 2.2kb NTS region from RM rDNA cloned in to pUC18:KanMX:CEN.
pUC18:KanMX:CEN:L. waltii ARSVII-929		L. waltii ARSVII-929 cloned into pUC18:KanMX:CEN (Di Rienzi et al., 2011).
pRDN-hyg1		Plasmid with hygromycin B-resistant rDNA sequence (Chernoff et al., 1994). Used to reduce rDNA copy number.
Primers	Comment	Sequence
5RDNA1_backcrossKO	5' primer for integration of HYG into the rDNA locus.	ATGATGTCACTCTTACCCTTCGATGGCTAAGCGGCGACTGGGATGCCGGGagattgtactgagagtgcac
3RDNA1_backcrossKO	3' primer for integration of HYG into the rDNA locus.	GACACGAAGTAAAGATTGAACAATCGTTACCATGATGTAGACGAGGAAAGctgtgcggtatttcacaccg
5RDNA1_backcrossCH	5' primer for checking HYG integration at the rDNA locus.	GACTACGGTGATGAATATGAG
3RDNA1_backcrossCH	3' primer for checking HYG integration at the rDNA locus.	GTCTTTACGTTTACTAAGGTG
5SIR2KO	5' primer for deletion of SIR2.	CGGTAGACACATTCAAACCATTTTTCCCTCATCGGCACATTAAAGCTGGagattgtactgagagtgcac
3SIR2KO	3' primer for deletion of SIR2.	GTAAATTGATATTAATTTGGCACTTTTAAATTATTAAATTGCCTTCTACctgtgcggtatttcacaccg
5SIR2CH	5' primer for verifying SIR2 deletion.	TTAGGCATCGCTTCGGTAGA
3SIR2CH	3' primer for verifying SIR2 deletion.	TGAGATGGGCGGTACATGTA
5FOB1KO	5' primer for deletion of FOB1.	GGAGAACAATTTAACGATTGTGTGAGTGTGAATTTGTGCTGAGGATAACAagattgtactgagagtgcac
3FOB1KO	3' primer for deletion of FOB1.	GCTTTTTTTTTTCACCTATGGTGACTCCTCCTTTCATTCTATCCTACATATTActgtgcggtatttcacaccg
5FOB1CH	5' primer for verifying FOB1 deletion.	GCGAGGTGATTCCTCATCGC
3FOB1CH	3' primer for verifying FOB1 deletion.	CCGCGTACATTAAATACAGGG
5MCM2int_short	5' primer for MCM2 probe	GAAATGTGGCTCCATTTTGGG
3MCM2int	3' primer for MCM2 probe	GCCTCTTCATCAACAAGGTC
5pNTS2_XhoI	5' primer for rDNA probe	CAGTACctcgagCTGGTAGATATGGCCGCAACC
3pNTS2_BamHI	3' primer for rDNA probe and used to clone rDNA NTS into pRS416 and pUC18:KanMX:KwCEN7	CATGAGggatccGTCTTCAACTGCTTTCGCAT
5pNTS1_XhoI	5' primer used to clone rDNA NTS into pRS416 and pUC18:KanMX:KwCEN7	CAGTACctcgagGATAGTGTGTAAGAGTGTACC
3NTS1_intseq2_HpaI	for sequencing rDNA NTS	GGAAATGAGCTTTTCTCAAT
5pNTS1_rev_XhoI	for sequencing rDNA NTS	GCATGTctcgagATACGAATAAGGCGTCCTTGTGG
5NTS2_intseq1	for sequencing rDNA NTS	catttacaagaggtaggtcg
3NTS2_intseq1	for sequencing rDNA NTS	caagaaatatatgctacttgc
5NTS2_intseq2	for sequencing rDNA NTS	ggtatagtccgcattgggatg
5ARS605_probe	5' primer for ARS605 probe	CCATAACTTCCTTCAACCTCGC
3ARS605_probe	3' primer for ARS605 probe	GGACTTGAAAATCGAGGAGA
