# Supplementary material for: A Natural Polymorphism in rDNA Replication Origins Links Origin Activation with Calorie Restriction and Lifespan
Source: PLoS Genet. 2013 Mar 7;9(3):e1003329. doi: 10.1371/journal.pgen.1003329 (PMC3591295; doi:10.1371/journal.pgen.1003329)
Supplement: Table S2 — Loci linked to the control of replicative lifespan in the RM/BY segregant library (see Figure 1). (XLS) [file pgen.1003329.s005.xls]

## Sheet: Sheet1
Table S2: Loci linked to the control of replicative lifespan in the RM/BY segregant library (see Figure 1).
Chromosome	Region	LOD score	BY locus average RLS	RM locus average RLS
II	YBR218-YBR231C	2.3	26.9	32
IV	YDR475C-YDR481C	2.1	27.1	31.4
X	YJR066W-YJR080C	2.4	32	27.3
XII	YLR139C-YLR182W	9	23.5	33.1
XIII	YML121W-YML101C	2.3	31.8	26.7
